# Supplementary material for: The survival and function of IL-10-producing regulatory B cells are negatively controlled by SLAMF5
Source: Nat Commun. 2021 Mar 25;12:1893. doi: 10.1038/s41467-021-22230-z (PMC7994628; doi:10.1038/s41467-021-22230-z)
Supplement: Supplementary file 3 — Source Data [file 41467_2021_22230_MOESM3_ESM.zip]

Archive with 15 entries (14 files):
- Source Data/
- Source Data/Figure 2 Source Data.xlsx
- Source Data/Figure 4 Source Data.xlsx
- Source Data/Figure 1 Source Data.xlsx
- Source Data/Figure 5 Source Data.xlsx
- Source Data/Figure 3 Source Data.xlsx
- Source Data/Figure 6 Source Data.xlsx
- Source Data/Supplementary Figure 4 Source Data.xlsx
- Source Data/Supplementary Figure 1 Source Data.xlsx
- Source Data/Supplementary Figure 8 Source Data.xlsx
- Source Data/Supplementary Figure 7 Source Data.xlsx
- Source Data/Supplementary Figure 6 Source Data.xlsx
- Source Data/Supplementary Figure 5 Source Data.xlsx
- Source Data/Supplementary Figure 3 Source Data.xlsx
- Source Data/Supplementary Figure 2 Source Data.xlsx
