# Supplementary material for: The survival and function of IL-10-producing regulatory B cells are negatively controlled by SLAMF5
Source: Nat Commun. 2021 Mar 25;12:1893. doi: 10.1038/s41467-021-22230-z (PMC7994628; doi:10.1038/s41467-021-22230-z)
Supplement: Supplementary file 3 — Source Data [file 41467_2021_22230_MOESM3_ESM.zip › Source Data/Figure 2 Source Data.xlsx]

## Sheet: Figure 2b
	WT	SLAMF5-/-
	4.89	17.9
	2.34	9.97
	1.82	7.77
		7.71
		8.18

## Sheet: Figure 2c
	WT	SLAMF5-/-
	403194	716570
	406531	1.35961e+06
	844507	794976
	700524	1946910
	782460	900781
	601854	747495
	62422.5	1228800
	824745	1.53096e+06
	1195635	2.03784e+06
	658897	939861
	510347	3435768
	1.04817e+06	1747620
	1105104	2699235
		934374
		891977
		872378
		1.36196e+06
		1.96497e+06

## Sheet: Figure 2d
	WT	SLAMF5-/-
	19360	9280
	27540	22724
	19690	40800
	16032	21924
	25806	12672
	6840	17784
	10585	14400
	16236	40748
	24180	14008
	10080	31080
	11680	18704
	11800	21824
	13120	33000
		12350
		19530
		29300
		19608
		22680

## Sheet: Figure 2e
	WT T2MzP	SLAMF5-/- T2MzP	WT CD138+	SLAMF5-/- CD138+
	0.09536	0.15912	0.09536	0.1836
	0.0612	0.13524	0.08976	0.1449
	0.10759	0.0845	0.12243	0.12168
	0.14036	0.1752	0.1595	0.18615
	0.14973	0.06624	0.19803	0.1242
	0.0872	0.108	0.11336	0.126
	0.06525	0.112	0.15225	0.152
	0.17094	0.21105	0.18722	0.22043
	0.16598	0.27885	0.17756	0.3003
	0.09126	0.30476	0.1053	0.3609
	0.14552	0.23214	0.15836	0.24528
	0.17242	0.22099	0.17708	0.23452
	0.2112	0.15411	0.2016	0.19614
		0.2321		0.24476
		0.23161		0.26657

## Sheet: Figure 2f
	WT T2MzP	SLAMF5-/- T2MzP	WT CD138+	SLAMF5-/- CD138+
	52448	144799	52448	167076
	32436	274537	47572.8	294147
	110818	70980	126103	102211
	126324	367920	143550	390915
	107806	56966.4	142582	106812
	50576	122040	65748.8	142380
	4567.5	179200	10657.5	243200
	116239	246928	127310	257903
	174279	507507	186438	546546
	69357.6	118755	80028	132327
	64028.8	518092	69678.4	613530
	143109	264640	146976	279619
	162624	386732	155232	410410
		94007.1		119645
		87846.2		114876
		139374		136793
		229779		242312
		266352		306556

## Sheet: Figure 2g
	WT T2MzP	SLAMF5-/- T2MzP	WT CD138+	SLAMF5-/- CD138+
	0.14	0.24	0.092	0.12
	0.035	0.17	0.11	0.23
	0.12	0.4	0.098	0.099
	0.17	0.2	0.093	0.2
	0.11	0.29	0.097	0.12
	0.1	0.24	0.096	0.13
	0.03	0.35	0.063	0.15
	0.13	0.13	0.11	0.21
	0.13	0.34	0.14	0.11
	0.085	0.23	0.086	0.24
	0.055	0.38	0.061	0.17
	0.13	0.2	0.16	0.32
	0.085	0.12	0.084	0.17
		0.16		0.09
		0.3		0.13
		0.11		0.17
		0.41		0.1
				0.37

## Sheet: Figure 2h
	WT T2MzP	SLAMF5-/- T2MzP	WT CD138+	SLAMF5-/- CD138+
	1540	960	1012	480
	595	3800	1870	1748
	1320	2720	1078	1584
	1632	4640	892.8	2320
	1518	1280	1338.6	768
	400	2262	384	1014
	219	2400	459.9	1500
	1066	4270	902	2562
	1612	1768	1736	1496
	680	4760	688	3360
	440	2576	488	1904
	650	4712	800	3968
	680	5000	672	4250
		600		450
		2016		1638
		3000		1700
		1892		1720
		4920		4440

## Sheet: Figure 2i
	Days	80% JHT : 20% WT																											80% JHT : 20% CD84-/-
	2	0	0	0	0	0	0	0	0	0	0	0	0	0	0	0	0	0	0	0	0	0	0	0	0	0	0	0	0	0	0	0	0	0	0	0	0	0	0	0	0	0	0	0	0	0	0	0
	8	0	0	0	0	0	0	0	0	0	0	0	0	0	0	0	0	0	0	0	0	0	0	0	0	0	0	0	0	0	0	0	0	0	0	0	0	0	0	0	0	0	0	0	0	0	0	0
	9	0	0	0	0	0	0	0	0	0	0	0	0	0	0	0	0	0	0	0	0	0	0	0	0	0	0	0	0	0	0	0	0	0	0	0	0	0	0	0	0	0	0	0	0	0	0	0
	10	0	0	0	0	0	0.5	0	0	0	0	0	0	0	0	0	0	0	0	0	0	1	0	1	2	0	0	0	0	0	0	0	0	0	0	0	0	0	0	0	0	0	0	0	0	0	1	1
	11	0	0	0	0	0	1	0	0	1.5	1.5	0	1	1.5	0	0	0	0	0	0	0	1.5	0	1.5	3	0.5	0	2.5	0	0	0	0	0	0	0	0	0.5	0	0	0	0	0	0	0	0	0	2	1.5
	12	0	0	0	0.5	0	2.5	1.5	0	2.5	2.5	2	3	2.5	2	0	1.5	2	1.5	0	0	2.5	0	2	3	2.5	2	3	0	0	0	1	1.5	1	2.5	0	2.5	1.5	0	0	0	0	2	0	0	0	3	2
	13	2	2	2	1	2.5	4	2.5	1.5	3.5	2.5	3	3.5	3	3	1	2.5	2	2	1.5	2	3.5	1.5	2.5	3	3	2.5	3	0	0	0	3	2.5	3	2.5	2.5	3	3	0	1.5	0	1	2.5	1	1	1	3	2.5
	14	2.5	3	2.5	2.5	3.5	4	3	3	3.5	3	3.5	3.75	3.5	3.5	2.5	3	2.5	2.5	2.5	2.5	4	2.5	3	3.5	3	3	3.5	0	0	0.5	3.5	3	3.5	3	3	3	3	0	3	1	2	3	2.5	2	2	3	3.5
	15	3	3	3	3	3.5	4	3	3.5	3.5	3.5	3.5	3.75	3.5	3.5	3.5	3.5	3	2.75	2.5	3	4	3	3.5	3.5	3.5	3	3.5	1	1.5	2.5	3	3.5	3.5	3.5	3.5	3.5	3.5	1.5	3.5	2	2.5	3	3	2.75	2.5	3.5	3

## Sheet: Figure 2i inset
	20% WT	20% SLAMF-/-
	6	0.5
	6.5	0.75
	6	1.75
	5.5	9
	7.75	8.75
	14	9.25
	8.5	9.75
	6.25	7.25
	12.75	10.75
	11.25	9.25
	10.25	0.75
	13.125	6.25
	12.25	2
	10.25	4.25
	5.25	9
	8.75	5
	8	4.375
	7.375	4.25
	5.25	13.75
	6	12
	14.5
	5.5
	11.75
	16.25
	10.75
	9
	13.75

## Sheet: Figure 2j
	80% JHT 20% WT T2MzP	80% JHT 20% SLAMF5-/- T2MzP	80% JHT 20% WT CD138+	80% JHT 20% SLAMF5-/- CD138+
	1.87097	2.36559	1.38767	1.35683
	1.84946	2.7957	1.29515	1.38767
	1.16129	2.58065	0.801762	1.4185
	0.516129	1.67742	1.20264	1.11013
	1.46237	2.15054	0.61674	1.20264
	0.301075	1.78495	1.04846	3.02203
	0.516129	1.89189	0.647577	0.986784
	0.322581	1.94444	0.997996	1.23848
	0.998498	2.04955	0.88978	1.76754
	0.630631	1.94444	1.27455	1.16633
	0.788288	2.31231	1.14228	1.43086
	1.15616	0.832	0.673347	1.21443
	1.68168	1.088	1.02204	1.46693
	0.483483	2.624
	1.26126
	0.561
	0.867
	0.969
	0.935

[truncated: 4 more sheets: Figure 2k, Figure 2l, Figure 2m, Figure 2n]
