# Supplementary material for: The survival and function of IL-10-producing regulatory B cells are negatively controlled by SLAMF5
Source: Nat Commun. 2021 Mar 25;12:1893. doi: 10.1038/s41467-021-22230-z (PMC7994628; doi:10.1038/s41467-021-22230-z)
Supplement: Supplementary file 3 — Source Data [file 41467_2021_22230_MOESM3_ESM.zip › Source Data/Figure 4 Source Data.xlsx]

## Sheet: Figure 4a
	IgG	SLAMF5 Blocking
	51500	77500
	54500	75000
	10750	64000
	10500	74000
	52750	86250
	31500	76500
	7500	30500
	61250	24250
	22083.3	42000
		57750
		20750
		31500
		106000
		121250
		142250

## Sheet: Figure 4b
	IgG	SLAMF5 Blocking
	1	0.839394
	1	0.933453
	1	1.28571
	1	1.08952
	1	1.0302
	1	0.858223
	1	0.829502
	1	0.900778

## Sheet: Figure 4d
	IgG	SLAMF5 Blocking
	1	2.11964
	1	2.51174
	1	2.07598
	1	1.14858
	1	1.86957
	1	1.58683
	1	1.38636
	1	1.57875
	1	1.37363
	1	2.15789

## Sheet: Figure 4f
		IgG	SLAMF5 Blocking
		1	1.04809
		1	1.0871
		1	0.973937
		1	1.00854
		1	0.932551
		1	1.00591
		1	1.0166

## Sheet: Figure 4g
		IgG	BCL2	BCL-xl
		1	1.96	2.31
		1	1.63	2.49
		1	1.09	1.56
		1		1.48
		1		2.46224
		1		1.25544
		1		3.88235
		1	2.47763
		1	4.21661
		1	1.46267

## Sheet: Figure 4h
	Days	IgG																	SLAMF5 Blocking
	7	0	0	0	0	0	0	0	0	0	0	0	0	0	0	0	0	0	0	0	0	0	0	0	0	0	0	0	0	0	0	0	0	0	0	0
	8	0	0	0	0	0	0	0	0	0	0	0	0	1	0	2.5	0	0	0	0	0	0	0	0	0	0	0	0	0	0	0	0	0	0	0	0
	9	0	0	0	0	0	0	0	0	0	0	0	0	1	1	3	0	0	0	0	0	0	0	0	0	0	0	1	0	0	0	0	0	0	0	0
	10	0	1	0.5	2	1	0	0	2	1.5	1	1.5	2.5	1.5	3	3	0	1.5	1.5	0	0	0	0	0	0	0	0	2	0.5	0	0	0.5	0	0	2	0.5
	11	2	3	2.5	3	2.75	1.5	0.5	3.5	2	2.5	2.5	3.5	1.5	3	3	0	1.5	2.5	1.5	0.5	0	0	0	0.5	2.5	2	2.5	1	0	1	2	2	0.5	2.5	2
	13	3.5	3.75	3.5	3.5	3	3	2.5	3.5	2.5	2.5	3	3.5	2	3.5	4	2.5	3	3	3	3	2	1.5	1.5	2	2.75	2.5	3	2	0	2	2.5	2.5	0.5	3	2.5
	14	3.5	4	3.5	3.5	3.5	3.5	3.5	4	2.5	3	3	4	2.5	3.5	4	2.5	3	3.5	3	3.5	2.5	3	2.5	3	3	3	3	2	1.5	2.5	3	3	1.5	3	3
	15	3.75	4	3.75	3.75	3.5	3.5	3.5	4	2.5	3	3.5	4	3	4	4	2.5	2.5	2.5	3.5	3.5	3	3	2.5	3	3.75	3	3	2	2.5	2.5	3	3	1.5	3.5	3

## Sheet: Figure 4h inset
		IgG	SLAMF5 Blocking
		10.875	11.75
		13.75	9.25
		11.875	8.75
		13.875	6
		12	6
		9.75	5.25
		8.25	7
		15	10.125
		9.75	9
		10.5	13
		11.75	6.5
		15.5	2.75
		11	6.75
		16	9.5
		21.5	9
		6.25	3.25
		10.25	12.25
			9.5

## Sheet: Figure 4i
	Days	IgG																	SLAMF5 Blocking
	0	100	100	100	100	100	100	100	100	100	100	100	100	100	100	100	100	100	100	100	100	100	100	100	100	100	100	100	100	100	100	100	100	100	100	100	100
	7	100	100	100	100	100	100	100	95.977	98.9011	98.8571	98.324	100	99.359	101.01	97.7778	100.559	98.7805	100	100	100	100	100	100	100	100	100	100.571	101.685	101.685	99.4253	98.9011	100.538	101.724	96.5116	101.124	93.5484
	8	100	100	100	100	100	100	100	96.5517	99.4505	98.2857	99.4413	97.8261	97.4359	98.4848	90	100.559	100.61	100	100	100	100	100	100	100	100	100	105.143	94.9438	101.124	100	101.648	98.9247	100.575	95.9302	101.685	97.3118
	9	96.7568	98.8889	96.4706	96.5714	98.6	97.82	101.38	86.2069	95.0549	93.1429	98.8827	93.4783	91.6667	89.899	83.8889	94.9721	96.3415	100.645	95.2663	96.129	97.561	99.3548	96.38	98.51	98.51	98.51	101.143	88.2022	93.8202	96.5517	94.5055	95.6989	99.4253	93.0233	95.5056	94.086
	10	94.5946	91.1111	87.0588	91.4286	99.07	95.63	100	83.908	89.011	88.5714	96.648	85.3261	91.6667	85.3535	80	92.1788	93.9024	94.8387	91.716	96.7742	98.1707	98.7097	94.12	98.51	97.01	98.51	96	85.3933	91.0112	94.8276	92.3077	92.4731	98.8506	92.4419	92.1348	89.2473
	11	91.3514	85.5556	82.3529	84.5714	90.7	89.52	90.78	80.4598	87.9121	90.8571	92.1788	79.8913	83.9744	79.798	76.6667	87.1508	92.6829	89.0323	89.9408	94.8387	96.9512	96.129	91.4	89.05	96.52	89.05	92	87.6404	96.0674	94.8276	90.1099	87.6344	96.5517	91.8605	88.2022	83.3333
	13	84.8649	72.7778	75.8824	79.4286	84.65	82.53	83.41	81.0345	90.1099	91.4286	87.1508	79.3478	85.8974	78.2828	75	94.9721	94.5122	84.5161	84.0237	95.4839	90.2439	95.4839	90.05	82.09	89.55	82.09	88.5714	86.5169	92.1348	91.3793	90.6593	81.1828	91.3793	93.0233	85.3933	79.5699
	14	87.1508	72.4719	81.7073	79.8817	90.23	85.15	76.5	79.3103	89.011	88.5714	87.1508	76.087	87.8205	78.2828	75	92.1788	93.9024	82.0513	119.876	104.027	88.75	96.1039	83.71	83.08	83.58	83.08	85.1429	87.0787	92.6966	93.1034	88.4615	78.4946	90.2299	93.0233	84.2697	79.5699
	15	85.7143	78.6585	89.8649	81.875	93.02	80.35	76.04	77.5862	92.8571	90.2857	88.8268	75.5435	89.7436	79.798	75	92.7374	93.9024	89.7959	86.4516	103.333	84.472	96.732	82.81	85.57	84.08	85.57	86.8571	86.5169	96.6292	97.7011	89.011	78.4946	91.954	92.4419	84.2697	81.1828

## Sheet: Figure 4i inset
	IgG	SLAMF5 Blocking
	747.576	745.981
	710.135	774.048
	718.404	788.919
	722.819	763.913
	759.76	784.147
	740.825	747.065
	740.09	744.025
	692.241	757.21
	745.879	744.025
	744.857	762
	754.19	724.719
	699.728	766.854
	732.692	768.966
	701.01	751.099
	665.833	724.194
	758.939	774.713
	767.683	752.035
		740.449
		707.258

## Sheet: Figure 4j
	IgG total	SLAMF5 Blocking Total	IgG T2MzP	SLAMF5 Blocking T2MzP	IgG CD138	SLAMF5 Blocking CD138
	1	1.84615	1	1.75758	1	2.17241
		1.07692		2.30303		1.13793
		2.15385		0.818182		3.17241
		1.46154		1.48485		1.62069
		2.69231		1.78571		3.06897
	0.733945	1.72477	0.47619	1.30952	0.590164	1.55191
	0.880734	1.13761	0.761905	3.57143	1.26776	0.896175
	1.3945	2.49541	1.90476	2.38095	1.22404	1.35519
	0.990826	2.45872	0.857143	0.764151	0.918033	1.77049
	0.86383	0.953191	0.622642	1.98113	0.530973	0.902655
	0.987234	1.55745	1.35849	1.76887	1.43363	2.49558
	0.961702	1.53617	0.976415	1.92453	1.38053	2.0177
	0.723404	1.4766	1.21698	1.37264	0.955752	2.28319
	0.991489	1.04255	0.948113	1.28774	0.637168	1.22124
	1.47234	1.27234	0.877358	1.5566	1.06195	1.32743
		1.42979		1.42925		1.9646
		1.11489		0.962264		1.16814
		0.868085				0.955752

[truncated: 2 more sheets: Figure 4k, Figure 4k inset]
