# Supplementary material for: The survival and function of IL-10-producing regulatory B cells are negatively controlled by SLAMF5
Source: Nat Commun. 2021 Mar 25;12:1893. doi: 10.1038/s41467-021-22230-z (PMC7994628; doi:10.1038/s41467-021-22230-z)
Supplement: Supplementary file 3 — Source Data [file 41467_2021_22230_MOESM3_ESM.zip › Source Data/Figure 1 Source Data.xlsx]

## Sheet: Figure 1a
	Days	WT																							SLAMF5-/-
	0	0	0	0	0	0	0	0	0	0	0	0	0	0	0	0	0	0	0	0	0	0	0	0	0	0	0	0	0	0	0	0	0	0	0	0	0	0	0
	8	0	0	0	0	0	0	0	1	0	0	0	0	0	0.5	0	0	0	0	0	0	0	0	0	0	0	0	0	0	0	0	0	0	0	0	0	0	0	0
	9	0	0	0	0	0	0	0	1	0	0	0.5	0	0	1	0	0	0	0	0	0	0	0	0	0	0	0	0	0	0	0	0	0	0	0	0	0	0	0
	10	0	0	0	0	0	0	1	1	0	0	1	0	0.5	3	0	0	0	0.5	0	0	0	1.5	0	0	0	0	0	0	0	0	0	0	0	0	0	0	0	0
	11	1	0	1	1	0.5	0	1	1	0	0	1	0.5	2	3	0	0.5	0	2	0.5	0.5	0	2	0	0	0	0	0	0	1	0.5	0	0	0	0.5	0.5	0	0	0
	12	1.5	1	1.5	2	1	0.5	2	1	0	0.5	1.5	1.5	2	3	0	1.5	0	2.5	0.5	1.5	0.5	2.5	0.5	0	0	0.5	0	0	2	1	0	0.5	0	1.5	0.5	0	0	0
	13	2	1.5	2	2.5	2	1	3	1.5	1	1	1.5	2	3	3.5	0.5	2	0	3	1	3	1	3.5	0.5	0	0	1	0	0	2.5	1.5	0	0.5	0	2.5	1	1	0	0
	14	3.5	3	3	3	3	2.5	3.5	2.5	1	1	1.5	3	3.5	4	1	2.5	0	3	1.5	3.5	2	3.5	1	0	0	1	1	1.5	3	2.5	0	2	1.5	3	2	1.5	1	1
	15	3.5	3	3.5	3.5	3.5	3	3.5	3.5	2.5	2.5	2	3.5	3.5	5	1.5	3	0.5	3.5	2.5	3.5	3	3.5	2	1	0	1	2	2.5	3	3	1	2.5	2	3	2	2	2.5	2
	16	3.5	3	3.5	3.5	3.5	3.5	4	3.5	3	3	2	5	3.5	5	2.5	3	1	4	2.5	4	3	3.5	2.5	2	0.5	1	2.5	2.5	3	3	2	2.5	3	3	2.5	2	3	2.5
	17	4	3.5	4	4	4	4	5	4	3	3	2.5	5	4	5	3	3.5	1	4	2.5	5	3	3.5	2.5	2.5	1	1	3	3	3	3	3	2.5	3	3	2.5	1.5	3	2.5
	18	4	3.5	4	4	4	4	5	4	3.5	4	2.5	5	4	5	3.5	4	1	4	2.5	5	3.5	3.5	3	2.5	1	1	3	3	3	3	3	2	3	3	2	1.5	3	2.5
	19	4	3.5	4	4	4	4	5	4	3.5	4	2	5	4	5	3.5	5	1	4.5	2.5	5	3.5	3.5	3	2.5	1	1	3	3	3	3	3	2	3	3	1.5	0.5	3	2.5
	20	4	3	3.5	5	3.5	4	5	3.5	3.5	4	2	5	4	5	3.5	5	1	5	2.5	5	3.5	3.5	3	2.5	1	1	3	3	3	3	3	2	3	3	1.5	0.5	3	2.5
	21	4	3	3.5	5	3.5	4	5	3.5	3.5	4	2	5	4	5	3.5	5	1.5	5	2.5	5	3.5	3.5	3.5	3	1	1	3.5	3	3	3.5	3.5	2	2.5	3	2	0.5	3	2.5
	22	4	2.5	3.5	5	3.5	4	5	3.5	3.5	4	1.5	5	4	5	3.5	5	1.5	5	2.5	5	3	3	3.5	3	1	1	3	3	3	3	3.5	2	2.5	2.5	2	0.5	3	2
	23	4	2	3.5	5	3.5	4	5	3.5	3.5	4	1.5	5	4	5	3.5	5	1.5	5	2.5	5	2.5	3	3.5	3	1	1	3	3	3	2.5	3.5	2	2.5	2.5	2	0.5	3	2
	24	3.5	2	3	5	3.5	4	5	4	3.5	4	1.5	5	4	5	3.5	5	1.5	5	2.5	5	2.5	3	3	2.5	1	1	3	3	3	2	3	1.5	2.5	2.5	1.5	0.5	3	1.5
	25	3.5	2	3	5	3.5	4	5	4	3.5	3.5	1.5	5	4	5	3.5	5	1.5	5	2.5	5	2.5	3	3	2	1	1	3	3	3	2	3	1.5	2.5	2.5	1.5	0	3	1.5
	26	3.5	1.5	3	5	3.5	4	5	4	3.5	3.5	1.5	5	4	5	3.5	5	1.5	5	2.5	5	2.5	3	3	1.5	1	1	3	3	3	1.5	2.5	2	2	1.5	1	0	3	1.5

## Sheet: Figure 1a inset
	WT	SLAMF5-/-
	52	27
	37	10
	48	14
	60	35
	48	35
	49	43
	66	37
	52	33
	40	27
	44	32
	29	39
	63	26
	56	13
	76	35
	38	26
	58
	14
	64
	32
	64
	38
	51
	36

## Sheet: Figure 1b
	Days	WT																					SLAMF5-/-
	0	100	100	100	100	100	100	100	100	100	100	100	100	100	100	100	100	100	100	100	100	100	100	100	100	100	100	100	100	100	100	100	100	100	100	100	100
	8	104.21	103.175	108.543	101.807	98.9189	101.714	102.618	100	95.2586	99.5049	93.0556	98.1043	91.5556	89.5652	97.4359	104.245	99.1489	101.17	105.946	102.395	100.556	101.389	105.532	101.358	103.743	93.3014	100	102.252	96.4647	96.9595	97.8102	97.561	100.355	96.875	96.7391	104.301
	9	104.21	104.762	106.03	102.41	99.4595	101.714	104.189	99.422	93.9655	99.0099	92.1296	95.2607	92.8889	89.1304	97.4359	102.359	94.0426	101.754	105.405	104.79	97.7778	101.852	105.106	101.358	102.674	92.823	99.0291	100.451	95.9596	95.6081	98.1752	98.2578	100	100.391	99.6377	107.168
	10	94.2105	90.4762	91.9598	96.3855	97.8378	99.4286	87.9581	102.312	90.5172	96.0396	89.3518	90.5213	85.3333	86.087	94.8718	97.1698	86.383	100.585	100	102.395	92.2222	101.852	94.8936	102.715	100.535	104.785	102.913	96.3964	105.05	94.5946	99.2701	95.4704	100	99.2188	99.2754	102.15
	12	80.5263	88.8889	82.4121	77.1084	77.8378	97.7143	78.0105	87.2832	86.2069	90.099	82.4074	82.4645	78.6667	79.5652	77.7778	96.6981	81.2766	95.3216	84.8649	92.2156	89.4444	105.556	96.5957	101.81	101.604	100.478	78.1553	90.0901	105.05	93.2432	90.5109	78.3972	97.5177	89.4531	98.1884	96.7742
	14	76.3158	90.4762	81.9095	78.9157	75.6757	94.2857	75.9162	88.4393	84.0517	87.6238	81.0185	82.9384	72.8889	81.3043	78.6325	99.5283	82.9787	95.3216	82.7027	94.6108	90.5556	100.926	92.3404	96.8326	98.9305	91.3876	83.4951	89.1892	101.515	91.8919	88.6861	76.3066	99.2908	84.375	97.8261	94.2652
	16	80.5263	89.418	81.9095	77.7108	77.2973	88	77.4869	89.0173	82.3276	87.1287	78.7037	80.5687	72.8889	80.4348	76.4957	93.3962	80	92.3977	80.5405	92.2156	90.5556	99.0741	93.1915	96.8326	87.7005	92.823	85.9223	87.8378	92.9293	90.2027	90.5109	76.6551	98.9362	83.2031	98.1884	88.8889
	18	74.7368	83.0688	83.9196	78.9157	68.1081	81.7143	77.4869	80.3468	80.1724	84.6535	78.7037	78.673	72.8889	79.1304	73.0769	94.3396	77.4468	94.1521	75.1351	86.2275	88.3333	88.4259	91.4894	97.7376	83.4225	86.6029	84.466	86.4865	84.8485	88.5135	88.6861	82.9268	98.9362	86.3281	97.8261	89.9642
	20	73.6842	91.5344	73.8693	78.9157	80.5405	66.8571	77.4869	78.0347	82.3276	89.604	78.7037	78.673	72.8889	76.087	73.0769	98.1132	77.4468	92.3977	75.1351	85.0299	90	87.5	95.7447	100	79.6792	86.1244	82.0388	88.2883	77.7778	89.1892	89.4161	80.4878	100	92.5781	99.2754	92.8315
	22	74.7368	94.1799	73.3668	78.9157	80.5405	66.8571	77.4869	79.1907	87.069	87.1287	78.7037	79.1469	72.8889	72.1739	73.0769	95.283	77.4468	88.8889	75.1351	88.0239	90.5556	89.8148	95.7447	100	87.1658	87.0813	83.9806	90.0901	82.8283	90.2027	89.0511	84.669	102.128	92.9688	99.2754	95.3405
	24	78.9474	94.1799	82.4121	78.9157	80.5405	66.8571	77.4869	84.3931	84.0517	88.1188	78.7037	79.1469	72.8889	72.1739	73.0769	98.1132	77.4468	94.1521	75.1351	94.012	92.7778	94.9074	95.7447	100	84.492	84.689	91.2621	90.991	86.8687	92.9054	94.8905	89.8955	99.2908	91.7969	98.1884	97.491
	26	100.526	98.4127	85.4271	78.9157	80.5405	66.8571	77.4869	91.9075	81.8966	88.6139	78.7037	79.1469	72.8889	70	73.0769	92.4528	77.4468	94.1521	75.1351	94.012	92.7778	93.9815	95.7447	100	85.5615	82.7751	89.8058	90.0901	89.899	91.8919	94.5255	88.1533	100.355	93.3594	99.6377	96.7742

## Sheet: Figure 1b inset
	WT	SLAMF5-/-
	942.368	1068.29
	1029.37	1064.26
	959.045	1098.64
	939.458	1022.73
	927.027	981.195
	948.571	1011.48
	924.869	986.165
	984.393	1017.12
	956.897	1024.24
	1003.22	1019.26
	920.833	1024.27
	935.071	954.704
	872.222	1058.83
	890.652	1063.51
	901.496	1096.63
	1075.47	1013.87
	922.34	1007.28
	1053.22	1084.24
	947.568	1067.56
	1038.92
	1019.17

## Sheet: Figure 1c
	WT IL-17	SLAMF5-/- IL-17	WT RORgT	SLAMF5-/- RORgT	WT infg	SLAMF5-/- infg	wt tbet	SLAMF5-/- tbet	wt treg	SLAMF5-/- treg
	1.82	1.77	1.41	1.52	1.72	1.39	0.8	0.61	0.71	0.47
	1.31	1.71	1.12	1.51	1.51	1.57	0.6	1.01	0.39	0.84
	1.56	1.13	1.24	1.06	1.9	1.11	1.03	0.63	0.8	0.92
	1.71	1.79	1.33	1.28	2.09	2.1	1.14	0.58	0.087	0.44
	1.25		1.01		1.39		0.6		0.8

## Sheet: Figure 1d
	WT IL-17	SLAMF5-/- IL-17	WT RORgT	SLAMF5-/- RORgT	WT infg	SLAMF5-/- infg	wt tbet	SLAMF5-/- tbet	wt treg	SLAMF5-/- treg
	0.79	1.33	0.89	1.66	0.97	1.49	0.74	0.92	3.91	2.59
	0.82	1.47	0.78	1.65	1.02	1.11	0.82	1.27	3.33	2.41
	1.68	0.97	1.3	0.76	1.81	1.14	1.38	0.7	2.78	2.85
	1.09	1.32	0.73	1.36	1.01	1.38	0.81	1.3	3.74	2.75
	1.24	0.97	1.09	1.34	1.21	0.62	1.28	1.51	3.23	2.71
	3	3.04	2.2	2.84	1.11	2.63	1.5	3.02	1.36	2.17
	1.92	1.25	1.83	1.39	0.97	0.9	0.86	1.25	1.54	2.23
	1.93	2.46	1.78	2.41	1.11	1.44	1.19	1.92	1.79
	1.7	2.63	2.95	3.42	1.38	1.59	2.46	2.71	1.44
	2.84	2.87		3.73		2.11		2.83

## Sheet: Figure 1f
	WT	SLAMF5-/-
	0.774194	0.602151
	1.261	0.710655
	0.964809	0.561095
	0.9374	0.609952
	1.0626	0.203531

## Sheet: Figure 1g
	WT	SLAMF5-/-
	1032	306
	1026	549
	729	533
	1708	484
	793	315

## Sheet: Figure 1i
	WT	SLAMF5-/-
	0.735577	0.77524
	1.30889	0.497596
	0.955529	0.620192
	1.29497	0.305899
	0.705025	0.195193

## Sheet: Figure 1j
	WT	SLAMF5-/-
	2654	621
	2679	1195
	1837	825
	1228	56
	513	54

[truncated: 2 more sheets: Figure 1l, Figure 1m]
