# Supplementary material for: The survival and function of IL-10-producing regulatory B cells are negatively controlled by SLAMF5
Source: Nat Commun. 2021 Mar 25;12:1893. doi: 10.1038/s41467-021-22230-z (PMC7994628; doi:10.1038/s41467-021-22230-z)
Supplement: Supplementary file 3 — Source Data [file 41467_2021_22230_MOESM3_ESM.zip › Source Data/Figure 5 Source Data.xlsx]

## Sheet: Figure 5b
	B cell activation	18.6519
	T cell activation	14.733
	Ras Pathway	10.917
	Integrin signalling pathway	9.45675
	FGF signaling pathway	3.0206
	Inflammation mediated by chemokine and cytokine pathway	2.79724
	Apoptosis signaling pathway	2.67193
	EGF receptor signaling pathway	2.234
	GATA3 participate in Th2 cytokine genes expression	8.65843
	Ion Channels and Their Role in Vascular Endothelium	5.10671
	IL-10 Anti-inflammatory Signaling Pathway	2.83087
	TNF/Stress Related Signaling	2.67076
	NFkB activation by Nontypeable Hemophilus influenzae	2.04864
	IL12 and Stat4 Dependent Pathway in Th1 Development	1.95988
	p38 MAPK Signaling Pathway	1.90199
	Toll-Like Receptor Pathway	1.55296

## Sheet: Figure 5c
	IgG	SLAMF5 Blocking
	1	1.27566
	1	3.07914
	1	2.77632
	1	4.63651
	1	1.94056

## Sheet: Figure 5d
	IgG	SLAMF5 Blocking
	1	2.02089
	1	0.825202
	1	3.82594
	1	1.4629
	1	1.8744

## Sheet: Figure 5f
	IgG non Bregs	SLAMF5 Blocking non Bregs	IgG Bregs	SLAMF5 Blocking Bregs
	15.4	38.5	39.7	83.6
	21.2	33.9	49.2	42
	4.36	22.2	33.6	60.9
	5.64	24.4	41	63.1
	10.3	27	43.1	70.6
	12.8	32.1		49.2
	3.11	8.92		55.1
	5.33	7.36		69.5
	4.51	1.68		71.1
	2.53	16		59.3
		16.5
		26.7
		2.99
		8.54
		19.4
