# Supplementary material for: The survival and function of IL-10-producing regulatory B cells are negatively controlled by SLAMF5
Source: Nat Commun. 2021 Mar 25;12:1893. doi: 10.1038/s41467-021-22230-z (PMC7994628; doi:10.1038/s41467-021-22230-z)
Supplement: Supplementary file 3 — Source Data [file 41467_2021_22230_MOESM3_ESM.zip › Source Data/Figure 3 Source Data.xlsx]

## Sheet: Figure 3b
Total non breg	Total Breg	T2MzP B cells	T2MzP Breg	CD138 B cells	CD138 Breg
2693	4234	3152	5012	340	2245
2759	4393	3225	4947	327	2141
2303	3915	2674	4281	156	467
2429	4127	2783	4855	277	1739
2454	4180	2872	5194	247	1671
2509	4030	3006	5117	270	1929
2208	3609	2557	3865	466	2036

## Sheet: Figure 3d
	IL-10+	IL-10negative	IL-10+	IL-10negative
	1389	786	1320	937
	1353	890	1141	821
	1615	538	1163	823
	1822	899	1186	564
	1053	668	1258	703
	1127	641	910	717
	1093	605	1082	624
	1020	594	1061	671
			1484	652

## Sheet: Figure 3e
		Vertex EAE	Vertex Healthy
		0.016928	0.00799
		0.013419	0.012194
		0.01352	0.011688
		0.04352	0.00270844
		0.03684	0.0228
		0.03792	0.019885
		0.05359	0.013398

## Sheet: Figure 3g
	T:B 1:1	T:B 1:1	T:B 2:1
	0.96391	0.912782	0.666165
	1.03609	0.77594	0.572932
	0.96087	0.879699	0.655639
	1.03913	0.82029	0.665217
	0.884018	0.792754	0.656522
	1.11598	0.781159	0.652174
	1	0.975342	0.697717
	1	0.931937	0.626484
	1.15433	0.746795	0.761644
	0.845666	0.903846	0.462478
		0.524313	0.910256
		0.803383	0.971154
			0.883721
			0.964059

## Sheet: Figure 3i
	T:B 1:1	T:B 1:1	T:B 2:1
	0.927176	0.77087	0.650089
	1.07282	0.451155	0.69627
	0.92769	0.746004	0.529307
	1.07231	0.835979	0.680776
	0.889868	0.91358	0.694885
	1.11013	0.634921	0.567901
	1	0.938326	0.85022
	1	0.615	0.69163
	1	0.368862	0.709251
	0.996146	0.310476	0.6425
	1.00385	0.776493	0.772455
	1	0.681081	0.851429
		0.708108	0.67973
			0.790541
