# Supplementary material for: The survival and function of IL-10-producing regulatory B cells are negatively controlled by SLAMF5
Source: Nat Commun. 2021 Mar 25;12:1893. doi: 10.1038/s41467-021-22230-z (PMC7994628; doi:10.1038/s41467-021-22230-z)
Supplement: Supplementary file 3 — Source Data [file 41467_2021_22230_MOESM3_ESM.zip › Source Data/Figure 6 Source Data.xlsx]

## Sheet: Figure 6b
		CD19+IL-10-	Breg	memory b cell	memory breg	naive b cell	naive breg	transitional b cell	transitional breg	plasma b cell	plasma breg
		41.1	388	41.1	135	28.2	96.4	111	931	96.4	646
		57.8	313	65.5	179	48.8	127	83.5	547	92.5	250
		41.1	160	44.9	125	35.9	113	44.9	294	99	810
		34.7	160	51.4	162	46.2	87.4	269	1078	108	156
		53.9	722	64.2	149	41.1	111	56.5	433	96.4	1183
		46.2	558	51.4	113			156	1218	80.9
		75.8	576	80.9	426			174	689
		78.4		91.2	120				600

## Sheet: Figure 6c
	IgG	Breg	B cells IL10 negative
	1	3.44828	0.802998
	1	1.43269	0.797131
	1	1.71134	1.03403
	1	1.37333	0.986928
	1	2.47826

## Sheet: Figure 6d
	IgG	SLAMF5 Blocking
	1	3.8413
	1	7.7895
	1	6.7766
	1	3.4695

## Sheet: Figure 6f
		IgG	SLAMF5 Blocking
		1	1.2931
		1	1.2096
		1	1.47991
		1	2.07
		1	1.58

## Sheet: Figure 6h
		Total healthy	total MS	immature healthy	immature MS	B10 healthy	B10 MS
		1	3.5	1	1.8413	1	3.13164
		1	1.30579	1	1.74479	1	1.20056
		1	1.6435	1	2.51681	1	1.53968
		1	9.03536	1	4.40943	1	2.89192
		1	4.30337	1	4.19293	1	2.92113
		1	1.16185	1	1.51429	1	2.03249
		1	1.10435	1	1.11579
