# Supplementary material for: The survival and function of IL-10-producing regulatory B cells are negatively controlled by SLAMF5
Source: Nat Commun. 2021 Mar 25;12:1893. doi: 10.1038/s41467-021-22230-z (PMC7994628; doi:10.1038/s41467-021-22230-z)
Supplement: Supplementary file 3 — Source Data [file 41467_2021_22230_MOESM3_ESM.zip › Source Data/Supplementary Figure 4 Source Data.xlsx]

## Sheet: Supp. Figure 4c
	80% JHT-20% WT cd19	80% JHT-20% slamf5ko cd19	80% JHT-20% WT cd3	80% JHT-20% slamf5ko cd3	80% JHT-20% WT CD11b	80% JHT-20% slamf5 CD11b
	1.08862	0.129674	1.06043	0.880795	1.10502	0.583562
	1.15266	0.106461	1.19371	0.753311	1.10502	0.382648
	0.98056	0.112864	0.990894	0.863411	0.902283	0.968037
	1.0446	0.103659	0.97351	0.712748	0.892237	0.889498
	0.976558	0.110063	1.01987	0.828642	1.09589	0.805479
	0.888508	0.107261	0.903974	0.666391	0.968037	0.814612
	0.868496	0.107662	0.857616	0.666391	0.931507	0.630137

## Sheet: Supp. Figure 4d
	Days elapsed	80% JHT : 20% WT	80% JHT : 20% CD84-/-
	12	1
	12	1
	12	1
	13	1
	12	1
	11	1
	12	1
	13	1
	11	1
	11	1
	12	1
	11	1
	11	1
	12	1
	13	1
	12	1
	12	1
	12	1
	13	1
	13	1
	10	1
	13	1
	10	1
	10	1
	11	1
	12	1
	10	1
	15		1
	15		1
	15		1
	12		1
	12		1
	12		1
	13		1
	12		1
	11		1
	12		1
	15		1
	13		1
	14		1
	16		0
	13		1
	12		1
	13		1
	13		1
	13		1
	10		1
	10		1

## Sheet: Supp. Figure 4e
	Days	Host: WT Donor: WT																				Host: WT Donor 20%WT 80% JHT
	0	0	0	0	0	0	0	0	0	0	0	0	0	0	0							0	0	0	0	0	0	0	0	0	0	0	0	0	0	0	0	0	0	0	0	0	0	0	0	0	0	0	0
	8	0	0	0	0	0	0	0	0	0	0	0	0	0	0	0	0	0	0	0	0	0	0	0	0	0	0	0	0	0	0	0	0	0	0	0	0	0	0	0	0	0	0	0	0	0	0	0	0
	9	0	0	0	0	0	0	0	0	0	0	0	0	0	0	0	0	0	0	0	0	0	0	0	0	0	0	0	0	0	0	0	0	0	0	0	0	0	0	0	0	0	0	0	0	0	0	0	0
	10	0	0	0	0	0	0	0	0	0	0.5	0	0	0	0	0	0	0	0	0	0	0	0	0	0	0	0.5	0	0	0	0	0	0	0	0	0	0	0	0	0	0	0	0	1	0	1	2	0	0
	11	0.5	1	0	0.5	0.5	0	0	0	0	1.5	0	0	0	1.5	0	0	0	0	0	0	0	0	0	0	0	1	0	0	0	0	1.5	1.5	0	1	1.5	0	0	0	0	0	0	0	1.5	0	1.5	3	0.5	0
	12	2.5	2.5	0.5	1.5	1.5	2	0	2.5	1.5	2.5	1	0.5	0	2.5	1.5	0	0.5	0	1	0	0	0	0	0.5	0	2.5	1.5	0	0	0	2.5	2.5	2	3	2.5	2	0	1.5	2	1.5	0	0	2.5	0	2	3	2.5	2
	14	3	3	1.5	3	2.5	2.75	0	3	2.5	3	2.25	2	0	3.25	3	0	2.5	2.5	2.5	2	2	2	2	1	2.5	4	2.5	1.5	0	0	3.5	2.5	3	3.5	3	3	1	2.5	2	2	1.5	2	3.5	1.5	2.5	3	3	2.5
	15	3	3	2.5	3.5	3	3.5	0	3.5	3.5	3.5	3.5	3.5	0	4	3	0	3	3	3	3	2.5	3	2.5	2.5	3.5	4	3	3	1.5	2	3.5	3	3.5	3.75	3.5	3.5	2.5	3	2.5	2.5	2.5	2.5	4	2.5	3	3.5	3	3
	16	3	3	2.5	3.5	3	3.5	1.5	3.5	3.5	4	3.5	3.5	0.5	3.5	3	1.5	3.5	3.5	3.5	3.5	3	3	3	3	3.5	4	3	3.5	3	3	3.5	3.5	3.5	3.75	3.5	3.5	3.5	3.5	3	2.75	2.5	3	4	3	3.5	3.5	3.5	3
[truncated: 1 more columns]
