# Supplementary material for: The survival and function of IL-10-producing regulatory B cells are negatively controlled by SLAMF5
Source: Nat Commun. 2021 Mar 25;12:1893. doi: 10.1038/s41467-021-22230-z (PMC7994628; doi:10.1038/s41467-021-22230-z)
Supplement: Supplementary file 3 — Source Data [file 41467_2021_22230_MOESM3_ESM.zip › Source Data/Supplementary Figure 1 Source Data.xlsx]

## Sheet: Supp. Figure 1a
	Days elapsed	WT	SLAMF5
	11	1
	12	1
	11	1
	11	1
	12	1
	13	1
	10	1
	8	1
	13	1
	13	1
	10	1
	11	1
	10	1
	9	1
	14	1
	11	1
	16	1
	10	1
	13	1
	11	1
	13	1
	9	1
	14	1
	15		1
	16		1
	12		1
	14		1
	13		1
	11		1
	12		1
	15		1
	14		1
	26		0
	12		1
	13		1
	15		1
	26		0
	26		0
	13		1
	14		1
	26		0
	14		1

## Sheet: Supp. Figure 1b
	WT CD4 spn	slamf5ko CD4 spn	WT cd4 ln	slamf5ko cd4 ln
	16.6	21.1	31	32.8
	11.9	16.5	24.5	20.9
	11.7	14.2	23.6	23.8
	11.6	13.5	19.6	25.2
	14.5		25.6	31
			32.8	24.5
			20.9	23.6
			23.8	19.6
			25.2	25.6

## Sheet: Supp. Figure 1c
	WT CD4 spn	slamf5ko CD4 spn	WT cd4 ln	slamf5ko cd4 ln
	0.42	0.41	1.5	0.62
	0.28	1.1	1.03	1.1
	0.62	0.84	1.5	0.66
	0.35	0.99	0.51	0.62
		1		0.93
				0.8

## Sheet: Supp. Figure 1d
		WT CD4 spn	slamf5ko CD4 spn	WT cd4 ln	slamf5ko cd4 ln
		0.35	0.18	1.62	0.78
		0.27	0.13	0.87	0.95
		0.39	0.16	1.86	0.45
		0.23	0.15	0.5	0.48
			0.15		1.43
			0.24		0.74

## Sheet: Supp. Figure 1e
		WT CD4 spn	slamf5ko CD4 spn	WT cd4 ln	slamf5ko cd4 ln
		2.44	4.04	22.7	15.5
		3.56	4.88	11.7	15.5
		4.05	4.92	17.2	19.7
		2.62	3.35	20.2	10.3
			3.22		19.3
			4.23

## Sheet: Supp. Figure 1h
	WT B cells	slamf5ko B cells	WT Microglia	slamf5ko microglia	WT inflitrating monocytes	slamf5ko inflitrating monocytes
	12855	18602	9693	8897	5935	3887
	14255	15272	8661	9861	4912	5181
