# Supplementary material for: The survival and function of IL-10-producing regulatory B cells are negatively controlled by SLAMF5
Source: Nat Commun. 2021 Mar 25;12:1893. doi: 10.1038/s41467-021-22230-z (PMC7994628; doi:10.1038/s41467-021-22230-z)
Supplement: Supplementary file 3 — Source Data [file 41467_2021_22230_MOESM3_ESM.zip › Source Data/Supplementary Figure 8 Source Data.xlsx]

## Sheet: Supp. Figure 8a
	Days elapsed	IgG	SLAMF5 Blocking
	11	1
	10	1
	10	1
	10	1
	10	1
	12	1
	11	1
	10	1
	10	1
	10	1
	10	1
	10	1
	8	1
	9	1
	8	1
	12	1
	10	1
	10		1
	11		1
	16		0
	12		1
	13		1
	13		1
	12		1
	12		1
	12		1
	11		1
	9		1
	11		1
	14		1
	11		1
	11		1
	11		1
	14		1
	10		1
	11		1

## Sheet: Supp. Figure 8b
	IgG	SLAMF5 Blocking
	0.35	0.59
	0.43	0.57
	0.44	0.59
	0.46	0.66
	0.59	0.79

## Sheet: Supp. Figure 8c
	Days elapsed	JHT - IgG	JHT - SLAMF5 Blocking
	11	1
	11	1
	11	1
	11	1
	9	1
	10	1
	10	1
	10	1
	12	1
	10	1
	10	1
	11		1
	8		1
	9		1
	8		1
	11		1
	9		1
	11		1
	10		1
	10		1
	11		1
	10		1

## Sheet: Supp. Figure 8e
	IgG	SLAMF5 Blocking	IgG	SLAMF5 Blocking
	40.4	49.8	12.1	9.26
	50.2	55.6	10.4	5.87
	53.1	56.3	15.5	7.44
	56.1	57.5	8.35	9.15
	54	57.6	7	6.9
