# Supplementary material for: The survival and function of IL-10-producing regulatory B cells are negatively controlled by SLAMF5
Source: Nat Commun. 2021 Mar 25;12:1893. doi: 10.1038/s41467-021-22230-z (PMC7994628; doi:10.1038/s41467-021-22230-z)
Supplement: Supplementary file 3 — Source Data [file 41467_2021_22230_MOESM3_ESM.zip › Source Data/Supplementary Figure 7 Source Data.xlsx]

## Sheet: Supp. Figure 7a
	IgG	IL10 Blocking
	1	1.16448
	1	1.18392
	1	1.24359
	1	1.3181

## Sheet: Supp. Figure 7b
	wtT: wtB 1:1	wtT:slamf5ko B 1:1	wtT:slamf5koB 2:1
	30.5	27.5	20.2
	34.8	22.6	17.5
	33.15	25.4	18.6
	35.85	28.3	22.95
		27.35	22.65
		26.95	22.5

## Sheet: Supp. Figure 7c
	wtT: wtB 1:1	wtT:slamf5ko B 1:1	wtT:slamf5koB 2:1
	26.4	22.9	20
	30.3	15.6	20.7
	26.3	21.1	15.5
	30.4	23.7	19.3
		25.9	19.7
		18	16.1

## Sheet: Supp. Figure 7d
	WT T: WT B 1:1	slamf5ko T : WT B 1:1	WT T : WT B 2:1	slamf5KO T : WT B 2:1
	1	0.826923	1.04808	0.724359
	1	0.860262	1.26201	0.80786
	1	1.03297	1.14652	0.989011
	1	1.1	1.095	1.105

## Sheet: Supp. Figure 7e
	WT T: WT B 1:1	slamf5ko T : WT B 1:1	WT T : WT B 2:1	slamf5KO T : WT B 2:1
	1	1.33269	0.901354	1.2205
	1	1.03839	1.0096	1.21497
	1	1.09751	1.12811	1.1587
	1	0.832432	0.689189	0.909459

## Sheet: Supp. Figure 7f
	WT T: WT B 1:1	WT: WT B 2:1	WT T: slamf5KO B 1:1	WT T: slamf5KO B 2:1
	5.17	4.66	4.03	10
	5.21	5.26	5.18	4.95
	5.23	5.9	5.04	5.03
	7.4	5.1	5.24	5.85

## Sheet: Supp. Figure 7g
	WT T : WT B 1:1	WT T : WT B 2:1	slamf5KO T : WT B 1:1	slamf5KO T : WT B 2:1
	6.89	6.31	5.77	6.31
	5.41	6.33	6.87	7.87
	5.74	6.06	5.5	5.83
	6.16	6.73	5.69
