# Supplementary material for: The survival and function of IL-10-producing regulatory B cells are negatively controlled by SLAMF5
Source: Nat Commun. 2021 Mar 25;12:1893. doi: 10.1038/s41467-021-22230-z (PMC7994628; doi:10.1038/s41467-021-22230-z)
Supplement: Supplementary file 3 — Source Data [file 41467_2021_22230_MOESM3_ESM.zip › Source Data/Supplementary Figure 6 Source Data.xlsx]

## Sheet: Supp. Figure 6a
	total B cells IL10+	Total B cells IL10-	T2MzP IL10+	T2MzP IL10-	CD138+ IL10+	CD138+ IL10-
	713	328	663	325	844	480
	677	295	467	244	715	399
	605	262	436	213	480	430
	627	275	470	258	750	417
	779	348	611	335	788	547

## Sheet: Supp. Figure 6b
	EAE		healthy
	IL-10+	IL-10neg	IL-10+	IL-10neg
	879	657	922	537
	798	585	846	559
	831	658	789	515
	561	434	875	426
	937	694	786	587
	702	602	814	596
	730	583	681	549
	695	567	603	543
	658	549	689	522

## Sheet: Supp. Figure 6c
	EAE		healthy
	IL-10+	IL-10neg	IL-10+	IL-10neg
	529	406	506	340
	436	335	359	333
	699	421	532	345
	555	424	590	358
	341	407	497	484
	455	392	543	488
	401	369	518	445
		362	401	414
			540	402

## Sheet: Supp. Figure 6e
	Breg 24h	Breg 72h	non breg 24h	non Breg 72h
	1.04	3.81	84	60
	1.76	1.56	77.6	71.9
	1.56	2.96	82.9	65.4
	1.61	3.13	81.3	63.7

## Sheet: Supp. Figure 6f
	Breg 24h	Breg 72h	non breg 24h	non Breg 72h
	1170	1287	385	437
	1072	954	229	261
	1280	1150	431	387
	1266	1132	341	387

## Sheet: Supp. Figure 6g
	T2MzP wt	T2MzP slamf5ko	CD138 wt	CD138 slamf5ko
	1121	1230	1225	1232
	1172	1186	1270	1170
	1127	1230	1183	1251
	1143	1225	1197	1223
	1161	1292	1297	1261
	1136	1127	1254	1230
	1275	1256	1500	1110

## Sheet: Supp. Figure 6h
	T2MzP wt	T2MzP slamf5ko	CD138 wt	CD138 slamf5ko
	988	916	1188	1353
	954	1012	1266	1136
	1006	1063	1190	1177
	914	935	1165	1006
	948	958	1195	1030
	920	992	1174	1074
	1042	980	1389	1074
