# Supplementary material for: The survival and function of IL-10-producing regulatory B cells are negatively controlled by SLAMF5
Source: Nat Commun. 2021 Mar 25;12:1893. doi: 10.1038/s41467-021-22230-z (PMC7994628; doi:10.1038/s41467-021-22230-z)
Supplement: Supplementary file 3 — Source Data [file 41467_2021_22230_MOESM3_ESM.zip › Source Data/Supplementary Figure 5 Source Data.xlsx]

## Sheet: Supp. Figure 5a
	Days	WT												SLAMF6-/-
	0	0	0	0	0	0	0	0	0	0	0	0	0	0	0	0	0	0	0	0	0	0	0	0	0	0	0	0	0	0	0
	8	0	0	0	0	0	0	0	0	0	0	0	0	0	0	0	0	0	0	0	0	0	0	0	0	0	0	0	0	0	0
	9	0	0	0	0	0	0	0	0	0	0	0	0.5	0	0	0	0	0	0	0	0	0	0	0	0	0	0	0	0	0.5	0
	10	0	0	0	0	0.5	0	0	0	0.5	0	0.5	1	0	0	0	0	0	0	0	0	0	0	0	0	0.5	0	0	0	0.5	0
	11	0	2	0	0.5	2	0	2.5	0.5	2.5	2	0.5	1	0	0	0	0	0	0	0	0	0	0	0	0	0.5	0	0	0	0.5	0
	12	2.5	3	1.5	2.5	3.5	1	3	2	3	3	0.5	1	0	0	2	1	0	0	1.5	0	1.5	2	0	0	1	0	1	0	0.5	0
	13	3	3	3	3	3.5	2	3	3	3.5	3.5	1	1.5	0	0	3	2.5	0	0	2.5	2.5	2.5	2.5	0	1	1	1.5	2	0	1	0.5
	14	3.5	3	3	3	3.5	2.5	3	3	3.5	3.5	1.5	2	1.5	0.5	3	3	1	0	2.5	3	3	3	0	1	1	2	2.5	1	1	1
	15	3.5	4	3	3.5	3.5	3	3.5	3.5	3.5	3.5	2.5	3	2	1	3	3	2.5	1	3	3	3	3	1	1	1	2.5	3	1.5	2	1
	16	4	4	3.5	3.5	4	3.5	3.5	3.5	3.5	3.5	3.5	3	3	2	3	3.5	3	2	3.5	3	3	3	1	1	1	2.5	3	1.5	2	1
	17	4	4	3.5	3.5	4	3.5	3.5	3.5	4.5	4	3.5	3.5	3	2	3	3.5	3	2	3.5	3	2.5	3	1	0	1	2	3	1.5	2	1
	18	4	4	3.5	3.5	4	3.5	3	3.5	5	5	2.5	3.5	3	2	3	3.5	3	2	3.5	3	1.25	3	1	0	0	0	3	1.5	2	1
	19	4	4	3.5	3.5	4	4.5	3	3.5	5	5	2.5	3.5	3	2	3	3.5	3	2	3.5	3	1.25	3	1	0	0	0	3	1.5	2	1
	20	4	4	3.5	3.5	4	5	3	3.5	5	5	2.5	3.5	3	1	3	3.5	3	2	3.5	1.75	1.25	3	1	0	0	0	3	1.5	2	1

## Sheet: Supp. Figure 5a inset
	WT	SLAMF6-/-
	30.5	17
	33	10
	26.25	24.5
	28.25	25.25
	34.5	17
	26	10
	29.5	25.25
	27.75	21.375
	37	18.625
	35.5	24
	19.75	5.5
	25.25	4
		7
		22
		0
		9.25
		15
		7

## Sheet: Supp. Figure 5b
		Days	WT																SLAMF6-/-
		2	100	100	100	100	100	100	100	100	100	100	100	100	100	100	100	100	100	100	100	100	100	100	100	100	100	100	100	100	100	100	100	100	100	100
		8	96.5217	100.985	102.791	97.5104	102.212	96.2185	101.345	99.1379	99.5868	96.8254	98.8848	103.019	99.5169	106.436	100	93.1818	102.715	103.75	99.278	100	105.021	102.256	101.31	105.14	100.833	100.862	101.538	102.734	98.3819	105.882	115.19	107.851	104.783	104.405
		9	96.9565	101.478	103.256	97.5104	102.212	96.2185	100	97.8448	99.1736	96.0318	98.8848	102.641	98.5507	102.97	91.63	89.5455	100.905	99.5833	96.0289	99.6324	102.929	101.88	100.873	104.206	99.5833	100.862	100	104.297	99.6764	107.563	112.236	106.612	105.217	104.405
		10	97.8261	99.0148	104.186	93.361	97.7876	96.2185	96.4126	98.7069	93.3884	93.254	96.2825	102.264	98.0676	104.455	95.5947	88.6364	105.43	100.833	99.278	100.368	104.603	103.007	102.183	106.542	102.917	102.155	100	103.906	96.7638	105.462	111.392	108.264	103.478	103.524
		11	94.3478	90.1478	102.791	92.5311	89.823	96.2185	91.9283	92.2414	83.4711	84.5238	92.9368	80	87.4396	102.475	82.3788	83.6364	104.072	99.5833	92.0578	96.3235	101.255	99.2481	97.8166	105.608	95.8333	98.2759	98.4615	102.734	89.3204	100.84	102.532	109.917	95.2174	98.6784
		12	89.5652	86.4532	99.3023	89.834	84.292	92.2269	87.444	89.4397	82.0248	81.5476	88.1041	80	87.4396	104.951	81.9383	80.9091	97.7376	98.9583	85.7401	89.8897	100.418	98.6842	89.738	97.1963	88.3333	89.8707	99.2308	102.734	92.5566	105.462	94.9367	95.4545	94.7826	97.7974
		13	84.7826	82.7586	95.814	87.1369	78.7611	88.2353	82.9596	86.6379	80.5785	78.5714	88.1041	80	85.0242	105.941	81.9383	77.2727	91.4027	98.3333	79.4224	83.4559	99.5816	98.1203	81.6594	88.785	80.8333	81.4655	94.6154	98.0469	91.9094	101.26	94.9367	95.4545	94.7826	97.7974
		14	83.4783	83.2512	91.1628	87.1369	82.3009	84.0336	84.7534	82.7586	82.2314	80.5556	88.1041	80	85.5072	105.941	81.9383	79.0909	82.8054	95	84.1155	80.8824	96.6527	94.3609	80.786	88.785	89.1667	86.2069	96.5385	103.125	98.7055	102.521	100.422	95.4545	94.7826	97.7974
		15	83.913	81.7734	90.6977	82.5726	88.0531	86.5546	85.6502	79.7414	83.4711	78.9682	88.1041	80	85.5072	105.941	81.9383	79.0909	77.8281	91.25	86.2816	79.7794	95.8159	92.1053	82.5327	85.514	92.9167	89.6552	96.5385	103.125	98.7055	102.521	100.422	95.4545	94.7826	97.7974
		16	83.913	81.7734	90.6977	82.5726	88.0531	85.2941	88.1166	82.9741	76.2397	75.7936	88.1041	80	85.5072	105.941	81.9383	79.0909	76.9231	88.75	86.2816	79.7794	95.8159	92.1053	82.5327	84.8131	92.5	88.3621	96.5385	103.125	98.7055	102.521	100.422	95.4545	94.7826	97.7974
		17	83.913	81.7734	90.6977	82.5726	88.0531	84.0336	90.583	86.2069	69.0083	72.6191	88.1041	80	85.5072	105.941	81.9383	79.0909	76.0181	86.25	86.2816	79.7794	95.8159	92.1053	82.5327	84.1121	92.0833	87.069	96.5385	103.125	98.7055	102.521	100.422	95.4545	94.7826	97.7974
		18	83.913	81.7734	90.6977	82.5726	88.0531	78.5714	91.0314	86.2069	69.0083	72.6191	88.1041	80	85.5072	105.941	81.9383	79.0909	70.5882	87.5	86.2816	79.7794	95.8159	92.1053	82.5327	85.9813	97.9167	88.7931	96.5385	103.125	98.7055	102.521	100.422	95.4545	94.7826	97.7974
		19	83.913	81.7734	90.6977	82.5726	88.0531	78.5714	90.583	91.3793	69.0083	72.6191	88.1041	80	85.5072	105.941	81.9383	79.0909	85.0679	90.4167	86.2816	79.7794	95.8159	92.1053	82.5327	87.3832	92.0833	91.3793	96.5385	103.125	98.7055	102.521	100.422	95.4545	94.7826	97.7974
		20	83.913	81.7734	90.6977	82.5726	88.0531	78.5714	82.0628	91.3793	69.0083	72.6191	88.1041	80	85.5072	105.941	81.9383	79.0909	85.5204	96.6667	86.2816	79.7794	95.8159	92.1053	82.5327	91.1215	92.5	93.1034	96.5385	103.125	98.7055	102.521	100.422	95.4545	94.7826	97.7974

## Sheet: Supp. Figure 5b inset
	WT	SLAMF6-/-
	1155	1164.25
	1143.84	1238.54
	1248.14	1160.47
	1149.17	1139.34
	1171.68	1287.45
	1033.82	1254.14
	1181.84	1158.3
	1168.97	1219.63
	1071.69	1221.25
	1070.24	1201.51
	1185.87	1271.35
	1117.92	1334.77
	1161.84	1260.19
	1365.84	1342.86
	1116.08	1333.97
	1077.27	1294.01
		1264.35
		1292.29

## Sheet: Supp. Figure 5c
	Days elapsed	WT	slamf6ko
	12	1
	11	1
	12	1
	12	1
	11	1
	12	1
	11	1
	12	1
	11	1							s
	11	1
	13	1
	10	1
	14		1
	15		1
	12		1
	12		1
	14		1
	15		1
	12		1
	13		1
	12		1
	12		1
	15		1
	13		1
	12		1
	12		1
	13		1
	12		1
	14		1
	13		1
	13		1
	14		1
	20		0
	20		0

## Sheet: Supp. Figure 5d
	WT	SLAMF6-/-
	12.1	9.14
	16.7	10.8

## Sheet: Supp. Figure 5e
	WT	SLAMF6-/-
	0.74292	0.92877
	0.85204	0.86944
	0.7588	1.11201
	1.0336	1.08528
	0.95328	0.8439
	1.25304	1.6226
	0.8365	0.4389
	0.65322	0.63273
	1.91906	1.15182
	0.63928	1.0975
	0.5074	0.71379
	0.36722	0.86686
	0.5888	1.05488
	0.65366	1.105
	0.75296	0.91494
	1.41332	1.13442
	0.89832	0.90138
	0.81008	1.25568
		1.18575

## Sheet: Supp. Figure 5f
	WT	SLAMF6-/-
	676057	325070
	1.09913e+06	1.20852e+06
	948500	911848
	1281664	1.60621e+06
	810288	388194
	1.10268e+06	2044476
	384790	430122
	163305	474548
	479765	990565
	1470344	1174325
	319662	449688
	117510	433430
	241408	896648
	313757	1635400
	301184	484918
	2.14825e+06	1.03232e+06
	332378	955463
	1093608	1.4817e+06
		1.07903e+06

## Sheet: Supp. Figure 5g
	WT	SLAMF6-/-
	1.44	2.13
	1.97	2.63
	1.53	1.45
	2.04	2.11
	2.47	1.02
	4.17316	0.91902
	0.99416	1.34674
	0.87856	2.06924
	0.8381	1.67042
	0.94214	1.12132
	2.48003	1.13708
	4.47564	1.3284
	1.72416	1.548
		1.6302

## Sheet: Supp. Figure 5h
	WT	SLAMF6-/-
	25920	140580
	110320	120350
	123930	185680
	116280	23460
	264290	55141.2
	25039	16160.9
	3976.64	49661.8
	24599.7	43430.9
	66209.9	22426.4
	9421.4	77321.4
	241685	132840
	148278	241488
		231488

[truncated: 6 more sheets: Supp. Figure 5i, Supp. Figure 5j, Supp. Figure 5k, Supp. Figure 5k inset, Supp. Figure 5l, Supp. Figure 5m]
