# Supplementary material for: The survival and function of IL-10-producing regulatory B cells are negatively controlled by SLAMF5
Source: Nat Commun. 2021 Mar 25;12:1893. doi: 10.1038/s41467-021-22230-z (PMC7994628; doi:10.1038/s41467-021-22230-z)
Supplement: Supplementary file 3 — Source Data [file 41467_2021_22230_MOESM3_ESM.zip › Source Data/Supplementary Figure 3 Source Data.xlsx]

## Sheet: Supp. Figure 3b
		Total CD138+	Total CD138+ slamf5KO	CD138+CD44+	CD138+CD44+ slamf5KO	CD138+CD44-	CD138+CD44- slamf5KO
		0.17759	0.24552	0.0413	0.08556	0.16107	0.186
		0.1677	0.30361	0.0585	0.08764	0.1326	0.23475
		0.17119	0.20496	0.05491	0.0732	0.14212	0.15372
		0.19332	0.384	0.06802	0.1472	0.15752	0.2944
		0.20296	0.2928	0.0516	0.10248	0.17544	0.22692
			0.25988		0.08544		0.21004
			0.22173		0.06613		0.17894
			0.35298		0.0954		0.2862
			0.25191		0.08708		0.18349
			0.2		0.0825		0.1475

## Sheet: Supp. Figure 3c
	Total CD138+	Total CD138+ slamf5KO	CD138+CD44+	CD138+CD44+ slamf5KO	CD138+CD44-	CD138+CD44- slamf5KO
	0.14	0.25	0.086	0.22	0.14	0.22
	0.17	0.13	0.087	0.089	0.19	0.13
	0.1	0.28	0.062	0.22	0.1	0.25
	0.085	0.21	0.053	0.16	0.082	0.17
	0.19	0.35	0.13	0.22	0.18	0.31
	0.11	0.18	0.063	0.12	0.11	0.18
		0.21		0.17		0.18
		0.13		0.086		0.12
		0.41		0.23		0.37
