# Supplementary material for: The survival and function of IL-10-producing regulatory B cells are negatively controlled by SLAMF5
Source: Nat Commun. 2021 Mar 25;12:1893. doi: 10.1038/s41467-021-22230-z (PMC7994628; doi:10.1038/s41467-021-22230-z)
Supplement: Supplementary file 3 — Source Data [file 41467_2021_22230_MOESM3_ESM.zip › Source Data/Supplementary Figure 2 Source Data.xlsx]

## Sheet: Supp. Figure 2b
	Total B cells WT	Total B cells slamf5ko	Mature WT	Mature slamf5ko	Mz WT	Mz slamf5ko	T2 WT	T2 slamf5ko	T1 WT	T1 slamf5ko
	41.3	36.6	23.3	13.2	6.32	4.18	4.39	2.89	0.86	1.06
	42.7	32	26.3	15	5.86	3.9	3.85	2.69	0.75	1.25
	39	36.6	22.8	15.5	5.95	3.18	3.3	2.64	0.97	1.97
	32.3	35.6	20.7	15.6	3.61	3.24	2.69	2.92	0.71	1.51
	35.8	38.9	24.1	19.9	3.34	3.69	2.98	3.46	0.67	0.99
	34.4	42.3	22.7	29.2	3.14	3.94	3.15	1.78	0.57	0.93
	37.2	47.7	22.7	27.5	4.2	5.13	4	2.13	0.63	1.62
	31.3	39.1	11.5	18	3.28	4.7	2.58	5.54	1.12	1.87
	36.9	33.8	11.4	15.5	7.23	6.79	7.17	3.49	0.65	1.45
	26.3	34.5	17.7	18.3	4.41	4.97	5.2	5.89	0.7	0.47
	32.6	40.5	13.8	20.6	4.59	6.75	5.33	5.43	0.59	1.05
	28.9	34.7	13.1	15.2	5.76	6.03	2.95	4.92	0.82	1.47
	29.6	40.6	17.4	20.8	5.15	8.1	6.73	5.43	0.66	0.67
	43				14.4		6.54		0.6

## Sheet: Supp. Figure 2d
	WT T2 MzP	slamf5ko T2 MzP	WT Plasma cells	slamf5ko Plasma Cells
	0.44014	0.42532	0.19152	0.34286
	0.2128	0.41895	0.22043	0.38304
	0.23688	0.31992	0.1829	0.31992
	0.236	0.37584	0.138	0.48372
	0.186	0.56442		0.58487
		0.60544		0.60192
		0.32469		0.34524

## Sheet: Supp. Figure 2e
	WT T2 MzP	slamf5ko T2 MzP	WT Plasma cells	slamf5ko Plasma Cells
	198063	330970	211491	302602
	189392	243139	170453	243139
	135022	202954	125645	261209
	14160	383806	10974	397712
	59520	478298	44160	475517
	72304.4	288974	58286.2	307264

## Sheet: Supp. Figure 2f
	WT T2 MzP	slamf5ko T2 MzP	WT Plasma cells	slamf5ko Plasma Cells
	0.35	0.11	0.27	0.38
	0.34	0.46	0.42	0.51
	0.3	0.54	0.28	0.25
	0.15	0.29	0.2	0.15
	0.27	0.15	0.24	0.32
		0.35

## Sheet: Supp. Figure 2g
	WT T2 MzP	slamf5ko T2 MzP	WT Plasma cells	slamf5ko Plasma Cells
	179965	42907.8	158182	29777.8
	198936	383333	280000	360808
	58510.6	181915	62222.2	195758
	13297.9	123404	20202	121212
	105319	2765.96	106667	11030.3
		53191.5		60606.1
		161348		168081
		102128		121212

## Sheet: Supp. Figure 2h
	wt total Bregs	slamf5ko total Bregs	wt T2MzP Bregs	slamf5ko T2MzP Bregs	wt cd138 Bregs	slamf5ko T2MzP Bregs
	0.29	0.41	0.026	0.042	0.031	0.05
	0.3	0.26	0.051	0.021	0.027	0.025
	0.11	0.18	0.027	0.012	0.00536	0.00956
	0.16	0.54	0.03	0.045	0.017
	0.39		0.06		0.058

## Sheet: Supp. Figure 2i
	wt total Bregs	slamf5ko total Bregs	wt T2MzP Bregs	slamf5ko T2MzP Bregs	wt cd138 Bregs	slamf5ko T2MzP Bregs
	295800	332100	26520	34020	31620	40500
	441000	257400	74970	20790	39690	24750
	110000	185400	27000	12360	5360	9846.8
	195200	154700	36600	78750	20740	4938.5
	390000				58000
